# Supplementary material for: Distribution and Functions of Monodehydroascorbate Reductases in Plants: Comprehensive Reverse Genetic Analysis of Arabidopsis thaliana Enzymes
Source: Antioxidants (Basel). 2021 Oct 29;10(11):1726. doi: 10.3390/antiox10111726 (PMC8615211; doi:10.3390/antiox10111726)
Supplement: Supplementary file 1 [file antioxidants-10-01726-s001.zip]

Archive with 2 entries (2 files):
- Tanaka_Supplemental_Figures_revised.pdf
- Tanaka_Supplemental_Tables_revised.xlsx
